# Supplementary material for: Genomic and evolutionary relationships among wild and cultivated blueberry species
Source: BMC Plant Biol. 2023 Mar 6;23:126. doi: 10.1186/s12870-023-04124-y (PMC9987114; doi:10.1186/s12870-023-04124-y)
Supplement: Supplementary file 1 — Additional file 1: Table S1. SNPs showing the highest FST indices across the scaffolds. [file 12870_2023_4124_MOESM1_ESM.xlsx]

## Sheet: Table S1
Table S1. SNPs showing the highest FST indices across the scaffolds
Marker	FST index	Scaffold	position (bp)
VACCDSCAFF1:9126109-SNV	-0.13035	1	9126109
VACCDSCAFF1:9126110-SNV	-0.13035	1	9126110
VACCDSCAFF1:15022174-SNV	-0.31875	1	15022174
VACCDSCAFF1:15022185-SNV	-0.2975	1	15022185
VACCDSCAFF4:31362773-SNV	-0.116312	4	31362773
VACCDSCAFF4:35900536-SNV	-0.27436	4	35900536
VACCDSCAFF6:34171054-SNV	-0.27436	6	34171054
VACCDSCAFF11:2782814-SNV	-0.0699126	11	2782814
VACCDSCAFF12:27112702-SNV	-0.318257	12	27112702
VACCDSCAFF17:18601558-SNV	-0.204255	17	18601558
VACCDSCAFF17:33302258-SNV	-0.0492581	17	33302258
VACCDSCAFF17:37995370-SNV	-0.340206	17	37995370
VACCDSCAFF20:29100530-SNV	-0.31875	20	29100530
VACCDSCAFF20:29100663-SNV	-0.104537	20	29100663
VACCDSCAFF21:4916794-SNV	-0.147856	21	4916794
VACCDSCAFF21:31018684-SNV	-0.318257	21	31018684
VACCDSCAFF22:34488703-SNV	-0.0465087	22	34488703
