# Supplementary material for: Genomic and evolutionary relationships among wild and cultivated blueberry species
Source: BMC Plant Biol. 2023 Mar 6;23:126. doi: 10.1186/s12870-023-04124-y (PMC9987114; doi:10.1186/s12870-023-04124-y)
Supplement: Supplementary file 2 — Additional file 2: Table S2. List of blueberry wild accessions used in this study. [file 12870_2023_4124_MOESM2_ESM.xlsx]

## Sheet: Table S2
Table S2. List of blueberry wild accessions used in this study.
Taxon	Genotype	Ploidy	Locality	Latitude and longitude	Improvement Status
V. boreale	NJ88-29-35	2x	Cape Breton Regional Municipality, Canada	46.1062° N, 59.4780° W	Wild material
V. boreale	NJ88-30-29	2x	Cape Breton Regional Municipality, Canada	46.1062° N, 59.4780° W	Wild material
V. boreale	NJ88-30-22	2x	Cape Breton Regional Municipality, Canada	46.1062° N, 59.4780° W	Wild material
V. boreale	NJ88-30-06	2x	Cape Breton Regional Municipality, Canada	46.1062° N, 59.4780° W	Wild material
V. boreale	NJ88-30-20	2x	Cape Breton Regional Municipality, Canada	46.1062° N, 59.4780° W	Wild material
V. boreale	NJ88-29-20	2x	Cape Breton Regional Municipality, Canada	46.1062° N, 59.4780° W	Wild material
V. boreale	NJ88-30-01	2x	Cape Breton Regional Municipality, Canada	46.1062° N, 59.4780° W	Wild material
V. boreale	NJ88-30-04	2x	Cape Breton Regional Municipality, Canada	46.1062° N, 59.4780° W	Wild material
V. boreale	NJ88-29-29	2x	Cape Breton Regional Municipality, Canada	46.1062° N, 59.4780° W	Wild material
V. boreale	NJ88-29-23	2x	Cape Breton Regional Municipality, Canada	46.1062° N, 59.4780° W	Wild material
V. boreale	NJ89-03-22	2x	Nova Scotia, Canada	44.6820° N, 63.7443° W	Wild material
V. boreale	NJ89-04-20	2x	Nova Scotia, Canada	44.6820° N, 63.7443° W	Wild material
V. boreale	NJ89-03-23	2x	Nova Scotia, Canada	44.6820° N, 63.7443° W	Wild material
V. boreale	NJ89-04-36	2x	Nova Scotia, Canada	44.6820° N, 63.7443° W	Wild material
V. darrowii	NJ88-12-25	2x	Township 2, Bensalem, NC, USA	35.3594° N, 79.6278° W	Wild material
V. darrowii	NJ88-12-32	2x	Township 2, Bensalem, NC, USA	35.3594° N, 79.6278° W	Wild material
V. darrowii	NJ88-12-38	2x	Township 2, Bensalem, NC, USA	35.3594° N, 79.6278° W	Wild material
V. darrowii	NJ88-12-20	2x	Township 2, Bensalem, NC, USA	35.3594° N, 79.6278° W	Wild material
V. darrowii	NJ88-12-13	2x	Township 2, Bensalem, NC, USA	35.3594° N, 79.6278° W	Wild material
V. darrowii	NJ88-12-41	2x	Township 2, Bensalem, NC, USA	35.3594° N, 79.6278° W	Wild material
V. darrowii	NJ88-12-30	2x	Township 2, Bensalem, NC, USA	35.3594° N, 79.6278° W	Wild material
V. darrowii	NJ88-15-05	2x	Gulf Co., FL, USA	29.8002° N, 85.3550° W	Wild material
V. darrowii	NJ88-15-04	2x	Gulf Co., FL, USA	29.8002° N, 85.3550° W	Wild material
V. darrowii	NJ88-14-07	2x	Gulf Co., FL, USA	29.8002° N, 85.3550° W	Wild material
V. darrowii	NJ88-14-02	2x	Gulf Co., FL, USA	29.8002° N, 85.3550° W	Wild material
V. darrowii	NJ88-14-04	2x	Gulf Co., FL, USA	29.8002° N, 85.3550° W	Wild material
V. darrowii	NJ88-14-16	2x	Gulf Co., FL, USA	29.8002° N, 85.3550° W	Wild material
V. darrowii	NJ88-14-06	2x	Gulf Co., FL, USA	29.8002° N, 85.3550° W	Wild material
V. darrowii	NJ88-15-08	2x	Gulf Co., FL, USA	29.8002° N, 85.3550° W	Wild material
V. darrowii	NJ88-13-20	2x	Liberty county, FL, USA	30.1508° N, 84.8568° W	Wild material
V. darrowii	NJ88-13-09	2x	Liberty county, FL	30.1508° N, 84.8568° W	Wild material
V. darrowii	NJ88-13-22	2x	Liberty county, FL	30.1508° N, 84.8568° W	Wild material
V. darrowii	NJ88-13-30	2x	Liberty county, FL	30.1508° N, 84.8568° W	Wild material
V. darrowii	NJ88-13-05	2x	Liberty county, FL	30.1508° N, 84.8568° W	Wild material
V. darrowii	NJ88-05-51	2x	Lockhart, AL, USA	31.0105° N, 86.3497° W	Wild material
V. darrowii	NJ88-05-42	2x	Lockhart, AL, USA	31.0105° N, 86.3497° W	Wild material
V. darrowii	NJ88-05-29	2x	Lockhart, AL, USA	31.0105° N, 86.3497° W	Wild material
V. darrowii	NJ88-05-48	2x	Lockhart, AL, USA	31.0105° N, 86.3497° W	Wild material
V. darrowii	NJ88-05-32	2x	Lockhart, AL, USA	31.0105° N, 86.3497° W	Wild material
V. darrowii	NJ88-05-06	2x	Lockhart, AL, USA	31.0105° N, 86.3497° W	Wild material
V. darrowii	NJ88-05-47	2x	Lockhart, AL, USA	31.0105° N, 86.3497° W	Wild material
V. darrowii	NJ88-05-34	2x	Lockhart, AL, USA	31.0105° N, 86.3497° W	Wild material
V. darrowii	NJ88-05-25	2x	Lockhart, AL, USA	31.0105° N, 86.3497° W	Wild material
V. darrowii	NJ88-05-30	2x	Lockhart, AL, USA	31.0105° N, 86.3497° W	Wild material
V. darrowii	NJ88-06-25	2x	Munson, FL, USA	40.9548° N, 78.1731° W	Wild material
V. darrowii	NJ88-06-46	2x	Munson, FL, USA	40.9548° N, 78.1731° W	Wild material
V. darrowii	NJ88-06-41	2x	Munson, FL, USA	40.9548° N, 78.1731° W	Wild material
V. darrowii	NJ88-06-08	2x	Munson, FL, USA	40.9548° N, 78.1731° W	Wild material
V. darrowii	NJ88-06-07	2x	Munson, FL, USA	40.9548° N, 78.1731° W	Wild material
V. darrowii	NJ88-06-89	2x	Munson, FL, USA	40.9548° N, 78.1731° W	Wild material
V. darrowii	NJ88-06-51	2x	Munson, FL, USA	40.9548° N, 78.1731° W	Wild material
V. darrowii	NJ88-06-14	2x	Munson, FL, USA	40.9548° N, 78.1731° W	Wild material
V. darrowii	NJ88-06-42	2x	Munson, FL, USA	40.9548° N, 78.1731° W	Wild material
V. darrowii	NJ88-06-49	2x	Munson, FL, USA	40.9548° N, 78.1731° W	Wild material
V. darrowii	NJ88-06-22	2x	Munson, FL, USA	40.9548° N, 78.1731° W	Wild material
V. darrowii	NJ88-06-44	2x	Munson, FL, USA	40.9548° N, 78.1731° W	Wild material
V. darrowii	NJ88-06-02	2x	Munson, FL, USA	40.9548° N, 78.1731° W	Wild material
V. darrowii	NJ88-06-24	2x	Munson, FL, USA	40.9548° N, 78.1731° W	Wild material
V. darrowii	NJ88-06-20	2x	Munson, FL, USA	40.9548° N, 78.1731° W	Wild material
V. darrowii	NJ88-06-05	2x	Munson, FL, USA	40.9548° N, 78.1731° W	Wild material
V. darrowii	NJ88-06-03	2x	Munson, FL, USA	40.9548° N, 78.1731° W	Wild material
V. darrowii	NJ88-06-27	2x	Munson, FL, USA	40.9548° N, 78.1731° W	Wild material
V. darrowii	NJ88-06-30	2x	Munson, FL, USA	40.9548° N, 78.1731° W	Wild material
V. darrowii	NJ88-06-43	2x	Munson, FL, USA	40.9548° N, 78.1731° W	Wild material
V. darrowii	NJ88-06-37	2x	Munson, FL, USA	40.9548° N, 78.1731° W	Wild material
V. darrowii	NC84-6A-44	2x	Ocala National Park, FL, USA	29.1872° N, 82.1401° W	Wild material
V. darrowii	NC84-6A-04	2x	Ocala National Park, FL, USA	29.1872° N, 82.1401° W	Wild material
V. darrowii	NC84-6A-15	2x	Ocala National Park, FL, USA	29.1872° N, 82.1401° W	Wild material
V. darrowii	NC84-6A-65	2x	Ocala National Park, FL, USA	29.1872° N, 82.1401° W	Wild material
V. darrowii	NC84-6A-05	2x	Ocala National Park, FL, USA	29.1872° N, 82.1401° W	Wild material
V. darrowii	NC84-6A-08	2x	Ocala National Park, FL, USA	29.1872° N, 82.1401° W	Wild material
V. darrowii	NC84-6A-26	2x	Ocala National Park, FL, USA	29.1872° N, 82.1401° W	Wild material
V. darrowii	NC84-6A-20	2x	Ocala National Park, FL, USA	29.1872° N, 82.1401° W	Wild material
V. darrowii	NC84-6A-02	2x	Ocala National Park, FL, USA	29.1872° N, 82.1401° W	Wild material
V. darrowii	NJ88-11-32	2x	Polk, Co., FL, USA	27.8617° N, 81.6912° W	Wild material
V. darrowii	NJ88-10-24	2x	Polk, Co., FL, USA	27.8617° N, 81.6912° W	Wild material
V. darrowii	NJ88-10-17	2x	Polk, Co., FL, USA	27.8617° N, 81.6912° W	Wild material
V. darrowii	NJ88-10-07	2x	Polk, Co., FL, USA	27.8617° N, 81.6912° W	Wild material
V. darrowii	NJ88-10-01	2x	Polk, Co., FL, USA	27.8617° N, 81.6912° W	Wild material
V. darrowii	NJ88-10-05	2x	Polk, Co., FL, USA	27.8617° N, 81.6912° W	Wild material
V. darrowii	NJ88-10-03	2x	Polk, Co., FL, USA	27.8617° N, 81.6912° W	Wild material
V. darrowii	NJ88-17-32	2x	Stone Co., MS, USA	30.8013° N, 89.1706° W	Wild material
V. darrowii	NJ88-17-13	2x	Stone Co., MS, USA	30.8013° N, 89.1706° W	Wild material
V. darrowii	NJ88-09-17	2x	Sumter Co., FL, USA	28.6748° N, 82.0843° W	Wild material
V. darrowii	NJ88-09-05	2x	Sumter Co., FL, USA	28.6748° N, 82.0843° W	Wild material
V. darrowii	NJ88-09-18	2x	Sumter Co., FL, USA	28.6748° N, 82.0843° W	Wild material
V. darrowii	NJ88-09-28	2x	Sumter Co., FL, USA	28.6748° N, 82.0843° W	Wild material
V. darrowii	NJ88-09-22	2x	Sumter Co., FL, USA	28.6748° N, 82.0843° W	Wild material
V. darrowii	NJ88-09-25	2x	Sumter Co., FL, USA	28.6748° N, 82.0843° W	Wild material
V. darrowii	NJ88-09-12	2x	Sumter Co., FL, USA	28.6748° N, 82.0843° W	Wild material
V. darrowii	OCALA-41	2x	-	-	Wild material
V. darrowii	NJ88-14-3	2x	-	-	Wild material
V. darrowii	OCALA-29	2x	-	-	Wild material
V. darrowii	V-D-OCALA-43-THY6	2x	-	-	Wild material
V. darrowii	Darrowi1	2x	-	-	Wild material
V. myrsinites	NJ88-07-64	4x	Munson, FL, USA	40.9548° N, 78.1731° W	Wild material
V. myrsinites	NJ88-07-16	4x	Munson, FL, USA	40.9548° N, 78.1731° W	Wild material
V. myrsinites	NJ88-07-42	4x	Munson, FL, USA	40.9548° N, 78.1731° W	Wild material
V. myrsinites	NJ88-07-33	4x	Munson, FL, USA	40.9548° N, 78.1731° W	Wild material
V. myrsinites	NJ88-07-34	4x	Munson, FL, USA	40.9548° N, 78.1731° W	Wild material
V. myrsinites	NJ88-07-52	4x	Munson, FL, USA	40.9548° N, 78.1731° W	Wild material
V. myrsinites	NJ88-07-50	4x	Munson, FL, USA	40.9548° N, 78.1731° W	Wild material
V. myrsinites	NJ88-07-11	4x	Munson, FL, USA	40.9548° N, 78.1731° W	Wild material
V. myrsinites	NJ88-07-61	4x	Munson, FL, USA	40.9548° N, 78.1731° W	Wild material
V. myrsinites	NJ88-07-49	4x	Munson, FL, USA	40.9548° N, 78.1731° W	Wild material
V. myrsinites	NJ88-07-56	4x	Munson, FL, USA	40.9548° N, 78.1731° W	Wild material
V. myrsinites	NJ88-07-17	4x	Munson, FL, USA	40.9548° N, 78.1731° W	Wild material
V. myrsinites	NJ88-07-40	4x	Munson, FL, USA	40.9548° N, 78.1731° W	Wild material
V. myrsinites	NJ88-07-41	4x	Munson, AL, USA	40.9548° N, 78.1731° W	Wild material
V. myrsinites	NJ88-11-19	4x	Polk, Co., FL, USA	27.8617° N, 81.6912° W	Wild material
V. myrsinites	NJ88-11-26	4x	Polk, Co., FL, USA	27.8617° N, 81.6912° W	Wild material
V. myrsinites	NJ88-11-11	4x	Polk, Co., FL, USA	27.8617° N, 81.6912° W	Wild material
V. myrsinites	NJ88-11-05	4x	Polk, Co., FL, USA	27.8617° N, 81.6912° W	Wild material
V. myrsinites	NJ88-11-03	4x	Polk, Co., FL, USA	27.8617° N, 81.6912° W	Wild material
V. myrsinites	NJ88-11-16	4x	Polk, Co., FL, USA	27.8617° N, 81.6912° W	Wild material
V. myrsinites	NJ88-11-10	4x	Polk, Co., FL, USA	27.8617° N, 81.6912° W	Wild material
V. myrsinites	NJ88-11-22	4x	Polk, Co., FL, USA	27.8617° N, 81.6912° W	Wild material
V. myrsinites	NJ88-11-24	4x	Polk, Co., FL, USA	27.8617° N, 81.6912° W	Wild material
V. myrsinites	NJ88-11-15	4x	Polk, Co., FL, USA	27.8617° N, 81.6912° W	Wild material
V. myrsinites	NJ88-11-14	4x	Polk, Co., FL, USA	27.8617° N, 81.6912° W	Wild material
V. myrsinites	NJ88-11-01	4x	Polk, Co., FL, USA	27.8617° N, 81.6912° W	Wild material
V. myrsinites	NJ88-11-25	4x	Polk, Co., FL, USA	27.8617° N, 81.6912° W	Wild material
V. myrsinites	NJ88-11-18	4x	Polk, Co., FL, USA	27.8617° N, 81.6912° W	Wild material
V. myrsinites	NJ88-11-13	4x	Polk, Co., FL, USA	27.8617° N, 81.6912° W	Wild material
V. tenellum	NJ88-35B-06	2x	Candier Co., GA, USA	32.4242° N, 82.0843° W	Wild material
V. tenellum	NJ88-35B-04	2x	Candier Co., GA, USA	32.4242° N, 82.0843° W	Wild material
V. tenellum	NJ88-35B-13	2x	Candier Co., GA, USA	32.4242° N, 82.0843° W	Wild material
V. tenellum	NJ87-52-68	2x	District 4, VA, USA	36.7936° N, 77.3784° W	Wild material
V. tenellum	NJ87-52-61	2x	District 4, VA, USA	36.7936° N, 77.3784° W	Wild material
V. tenellum	NJ87-52-46	2x	District 4, VA, USA	36.7936° N, 77.3784° W	Wild material
V. tenellum	NJ87-52-38	2x	District 4, VA, USA	36.7936° N, 77.3784° W	Wild material
V. tenellum	NC83-09-05	2x	Elizabeth, NJ, USA	40.6640° N, 74.2107° W	Wild material
V. tenellum	NC83-09-03	2x	Elizabeth, NJ, USA	40.6640° N, 74.2107° W	Wild material
V. tenellum	NC83-09-15	2x	Elizabeth, NJ, USA	40.6640° N, 74.2107° W	Wild material
V. tenellum	NC83-09-29	2x	Elizabeth, NJ, USA	40.6640° N, 74.2107° W	Wild material
V. tenellum	NC83-09-19	2x	Elizabeth, NJ, USA	40.6640° N, 74.2107° W	Wild material
V. tenellum	NC83-09-36	2x	Elizabeth, NJ, USA	40.6640° N, 74.2107° W	Wild material
V. tenellum	NC83-09-10	2x	Elizabeth, NJ, USA	40.6640° N, 74.2107° W	Wild material
V. tenellum	NC83-09-17	2x	Elizabeth, NJ, USA	40.6640° N, 74.2107° W	Wild material
V. tenellum	NC83-09-08	2x	Elizabeth, NJ, USA	40.6640° N, 74.2107° W	Wild material
V. tenellum	NC83-09-14	2x	Elizabeth, NJ, USA	40.6640° N, 74.2107° W	Wild material
V. tenellum	NC83-09-27	2x	Elizabeth, NJ, USA	40.6640° N, 74.2107° W	Wild material
V. tenellum	NJ88-31-22	2x	Turner Co., GA, USA	31.6977° N, 83.6348° W	Wild material
V. tenellum	NJ88-31-12	2x	Turner Co., GA, USA	31.6977° N, 83.6348° W	Wild material
V. tenellum	NJ88-31-16	2x	Turner Co., GA, USA	31.6977° N, 83.6348° W	Wild material
V. tenellum	NJ88-31-56	2x	Turner Co., GA, USA	31.6977° N, 83.6348° W	Wild material
V. tenellum	NJ88-31-18	2x	Turner Co., GA, USA	31.6977° N, 83.6348° W	Wild material
V. tenellum	NJ88-31-11	2x	Turner Co., GA, USA	31.6977° N, 83.6348° W	Wild material
V. tenellum	NJ88-31-02	2x	Turner Co., GA, USA	31.6977° N, 83.6348° W	Wild material
V. tenellum	NJ88-31-04	2x	Turner Co., GA, USA	31.6977° N, 83.6348° W	Wild material
V. tenellum	NJ88-31-30	2x	Turner Co., GA, USA	31.6977° N, 83.6348° W	Wild material
V. tenellum	NJ88-31-33	2x	Turner Co., GA, USA	31.6977° N, 83.6348° W	Wild material
V. tenellum	NJ88-31-34	2x	Turner Co., GA, USA	31.6977° N, 83.6348° W	Wild material
V. tenellum	NJ88-31-37	2x	Turner Co., GA, USA	31.6977° N, 83.6348° W	Wild material
V. tenellum	NJ89-52-51	2x	-	-	Wild material
V. tenellum	NC78-8-18	2x	Lexington Co., NC, USA	35.8240° N, 80.2534° W	Wild material
V. tenellum	NC78-08-07	2x	Lexington Co., NC, USA	35.8240° N, 80.2534° W	Wild material
V. tenellum	NC78-08-01	2x	Lexington Co., NC, USA	35.8240° N, 80.2534° W	Wild material
V. tenellum	NC78-08-02	2x	Lexington Co., NC, USA	35.8240° N, 80.2534° W	Wild material
V. tenellum	NC78-08-12	2x	Lexington Co., NC, USA	35.8240° N, 80.2534° W	Wild material
V. tenellum	NC78-08-08	2x	Lexington Co., NC, USA	35.8240° N, 80.2534° W	Wild material
V. tenellum	NC78-08-09	2x	Lexington Co., NC, USA	35.8240° N, 80.2534° W	Wild material
V. corymbosum	NJOPB-8	2x	-	-	Wild material
