# Supplementary material for: Genomic and evolutionary relationships among wild and cultivated blueberry species
Source: BMC Plant Biol. 2023 Mar 6;23:126. doi: 10.1186/s12870-023-04124-y (PMC9987114; doi:10.1186/s12870-023-04124-y)
Supplement: Supplementary file 3 — Additional file 3: Table S3. List of Vaccinium corymbosum cultivars used in this study (Kulkarni et al. 2020. Int. J. Mol. Sci., 22(1):163; https://doi.org/10.3390/ijms22010163). [file 12870_2023_4124_MOESM3_ESM.xlsx]

## Sheet: Table S3
Table S3. List of Vaccinium corymbosum cultivars used in this study (Kulkarni et al. 2020. Int. J. Mol. Sci., 22(1):163; https://doi.org/10.3390/ijms22010163)
Category	Cultivar Name	Pedigree
Tetraploid Nothern Highbush	Elizabeth	(Katharine × Jersey) × Scammel
	Bonus
	Nelson	Bluecrop × G-107
	Aurora	Brigitta Blue × Elliott
	Pioneer	Brooks × Sooy
	Rubel	Selection from wild V. corymbosum in NJ selected from the pine barrens of NJ
	Bluejay	Berkeley × Michigan Highbush sel. 241 (Pioneer × Taylor)
	Chandler	Darrow × M-23
	Darrow	F 72 × Bluecrop
	Jersey	Rubel × Grover
	North Country	B6 (G65 × 'Ashworth' V. corymbosum) × R2p4 (Open pollinated V. corymbosum × V. angustifolium hybrid)
	Patriot	Us 3 (Dixi × Mich LB-1) × Earliblue
	Chanticleer	G-180 × Meus 6620
	Pink Lemonade	NJ89-158-1 × Delite (V. ashei)
	Sweetheart
	Herbert	Stanley (Katharine × rubel) × GS-149 (Jersey × Pioneer)
	G-751
	Hannah's Choice	G-136 × G-358
	Bluecrop	GM-37 (Jersey × Pioneer) × CU-5 (Stanley × June)
	Duke	G-100 (Ivanhoe × Earliblue) × 192-8 (E-30 × E-11)
	Rancocas	394Y (Brooks × Russel) × Rubel
	Honey Creek
	Blueray	(Jersey × Pioneer) × (Stanley × June)
Tetraploid Southern Highbush	Biloxi	Sharpblue×US 329 [US210 (US67 × US132) × FL 4-76 (Bluecrop × 13-236)
	Sharpblue	V. corymbosum × V. ashei & V. darrowii (Fla 61-5 × Fla 62-4) tetraploid
	Colibri
	New Hanover
	Sunshine Blue	Avonblue OP
	Misty	Florida 67-I × Avonblue
	Jubilee	Sharpblue × MS60 [(Ashworth × Earliblue] × Bluecrop) × US-75]
	O'Neal	Wolcott × Fla. 4-15 mainly V. corymbosum, some V. angustifolium,V. ashei,V.darrowi
	Legacy	Elizabeth × (Fla. 4B × Bluecrop)
