# Supplementary material for: Genomic and evolutionary relationships among wild and cultivated blueberry species
Source: BMC Plant Biol. 2023 Mar 6;23:126. doi: 10.1186/s12870-023-04124-y (PMC9987114; doi:10.1186/s12870-023-04124-y)
Supplement: Supplementary file 8 — Additional file 8: Table S4. Eigenvalues for the first two principal components estimated for selected blueberry accessions. [file 12870_2023_4124_MOESM8_ESM.xlsx]

## Sheet: PCA components
Table S4. Eigenvalues for the first two principal components estimated for selected blueberry accessions
Species	Columns	EV = 21.7203	EV = 7.48004
Vaccinium tenellum	NC78-08-01	-0.0380704	-0.00598797
	NC78-08-02	-0.0396712	-0.0100413
	NC78-08-07	-0.0372402	-0.00462479
	NC78-08-08	-0.0412578	-0.00840994
	NC78-08-09	-0.0488024	-0.0140012
	NC78-08-12	-0.039835	-0.00830685
	NC78-8-18	-0.0359551	-0.00411754
	NC83-09-03	-0.0388582	-0.00810857
	NC83-09-05	-0.00946154	0.0398966
	NC83-09-08	-0.0398513	-0.00663567
	NC83-09-10	-0.039574	-0.00671095
	NC83-09-14	-0.0415466	-0.00775814
	NC83-09-15	-0.0390493	-0.0068692
	NC83-09-17	-0.039815	-0.00685839
	NC83-09-19	-0.0392596	-0.00776254
	NC83-09-27	-0.0415538	-0.0072841
	NC83-09-29	-0.0391708	-0.00866515
	NC83-09-36	-0.0392695	-0.00777439
	NJ87-52-38	-0.0164513	-0.00607014
	NJ87-52-46	-0.0039502	0.048971
	NJ87-52-61	-0.00155324	-0.00692484
	NJ87-52-68	0.0302476	0.0387925
	NJ88-31-02	-0.0392836	-0.00526752
	NJ88-31-04	-0.0394965	-0.00645251
	NJ88-31-11	-0.0117567	-0.00229889
	NJ88-31-12	0.0153026	0.0665771
	NJ88-31-16	0.0108026	0.0692189
	NJ88-31-18	-0.0103642	0.0390205
	NJ88-31-22	0.0211347	0.0752988
	NJ88-31-30	-0.0400782	-0.00908618
	NJ88-31-33	-0.0406354	-0.00575045
	NJ88-31-34	-0.0439692	-0.00834869
	NJ88-31-37	-0.0498717	-0.010693
	NJ88-31-56	-0.000625406	0.0435489
	NJ88-35B-04	-0.0382377	-0.00553467
	NJ88-35B-06	0.0181962	0.0749713
	NJ88-35B-13	-0.0397829	-0.00687145
	NJ89-52-51	-0.0357878	-0.0042821
Vaccinium myrsinites	NJ88-07-11	-0.0566365	-0.0137638
	NJ88-07-16	-0.0585851	-0.0120453
	NJ88-07-17	-0.0418562	-0.00625139
	NJ88-07-33	-0.0579496	-0.0119327
	NJ88-07-34	-0.0571829	-0.0130765
	NJ88-07-40	-0.0362933	0.0162405
	NJ88-07-41	0.03332	0.0219779
	NJ88-07-42	-0.0580347	-0.0118329
	NJ88-07-49	-0.0451989	-0.00818039
	NJ88-07-50	-0.0566991	-0.0128607
	NJ88-07-52	-0.0569098	-0.0126234
	NJ88-07-56	-0.0447379	-0.00845248
	NJ88-07-61	-0.0561617	-0.0111901
	NJ88-07-64	-0.0595329	-0.0155377
	NJ88-11-01	-0.0300871	0.0146136
	NJ88-11-03	-0.0561567	-0.0107389
	NJ88-11-05	-0.056945	-0.0124952
	NJ88-11-10	-0.0412954	-0.00809802
	NJ88-11-11	-0.0573505	-0.0119625
	NJ88-11-13	0.0180606	0.0890131
	NJ88-11-14	-0.0364327	-0.0046108
	NJ88-11-15	-0.0391087	-0.00643127
	NJ88-11-16	-0.0470193	-0.0076723
	NJ88-11-18	-0.0196995	0.0387279
	NJ88-11-19	-0.0601219	-0.014877
	NJ88-11-22	-0.0405947	-0.00716703
	NJ88-11-24	-0.0402882	-0.00504777
	NJ88-11-25	-0.0216002	0.0323601
	NJ88-11-26	-0.0574265	-0.0113493
Vaccinium darrowii	Darrowi1	-0.056813	-0.0128706
	NC84-6A-02	-0.057315	-0.0146571
	NC84-6A-04	-0.0444603	-0.00870828
	NC84-6A-05	-0.045397	-0.00845346
	NC84-6A-08	-0.0559125	-0.0147066
	NC84-6A-15	-0.0446211	-0.00884647
	NC84-6A-20	-0.057298	-0.0151651
	NC84-6A-26	-0.0560544	-0.0152401
	NC84-6A-44	0.00313899	0.0468145
	NC84-6A-65	-0.0450289	-0.00802089
	NJ88-05-06	-0.050002	-0.0135712
	NJ88-05-25	-0.0558088	-0.0158959
	NJ88-05-29	-0.0395904	0.010889
	NJ88-05-30	-0.0571905	-0.0126048
	NJ88-05-32	-0.0449228	-0.0106775
	NJ88-05-34	-0.0557634	-0.0161682
	NJ88-05-42	-0.0296178	0.0272298
	NJ88-05-47	-0.0546328	-0.0151938
	NJ88-05-48	-0.0443501	-0.0104483
	NJ88-05-51	-0.0267621	0.0326873
	NJ88-06-02	-0.0540501	-0.0150071
	NJ88-06-03	-0.0550067	-0.0152342
	NJ88-06-05	-0.0547114	-0.0131536
	NJ88-06-07	-0.0514324	-0.0103297
	NJ88-06-08	-0.0475799	0.00492664
	NJ88-06-14	-0.0520794	-0.0114441
	NJ88-06-20	-0.0544583	-0.0148504
	NJ88-06-22	-0.0537233	-0.012408
	NJ88-06-24	-0.0542915	-0.013772
	NJ88-06-25	-0.000442468	0.0520413
	NJ88-06-27	-0.0554355	-0.0155343
	NJ88-06-30	-0.0564091	-0.0100755
	NJ88-06-37	-0.0581775	-0.0155513
	NJ88-06-41	-0.0444391	-0.00881994
	NJ88-06-42	-0.0522026	-0.0124242
	NJ88-06-43	-0.0564933	-0.0166527
	NJ88-06-44	-0.0537521	-0.0130165
	NJ88-06-46	-0.0376265	0.0026596
	NJ88-06-49	-0.0525955	-0.0125909
	NJ88-06-51	-0.0518876	-0.0102735
	NJ88-06-89	-0.0518856	-0.0123828
	NJ88-09-05	-0.0215712	0.0374883
	NJ88-09-12	-0.0593681	-0.0130066
	NJ88-09-17	-0.00477121	0.0590882
	NJ88-09-18	-0.0548846	-0.0108997
	NJ88-09-22	-0.0569963	-0.012956
	NJ88-09-25	-0.059053	-0.0153129
	NJ88-09-28	-0.0564144	-0.0119362
	NJ88-10-01	-0.0460334	-0.00820232
	NJ88-10-03	-0.0593938	-0.0136329
	NJ88-10-05	-0.0583877	-0.0133572
	NJ88-10-07	-0.0459889	-0.00889225
	NJ88-10-17	-0.0379752	-0.00664534
	NJ88-10-24	-0.00415445	-0.0124389
	NJ88-11-32	-0.000461525	-0.00025087
	NJ88-12-13	-0.0556099	-0.0149435
	NJ88-12-20	-0.053452	-0.0121607
	NJ88-12-25	0.0134601	0.0711803
	NJ88-12-30	-0.0566632	-0.0149295
	NJ88-12-32	-0.031897	-0.00895007
	NJ88-12-38	-0.0504431	-0.0117992
	NJ88-13-05	-0.0554447	-0.0148466
	NJ88-13-09	-0.0422017	-0.00537974
	NJ88-13-20	-0.00085922	-0.000219824
	NJ88-13-22	-0.0550351	-0.0147707
	NJ88-13-30	-0.0554329	-0.0142691
	NJ88-14-02	-0.0534372	-0.0134018
	NJ88-14-04	-0.0545579	-0.0165883
	NJ88-14-06	-0.055576	-0.0154722
	NJ88-14-07	-0.0217294	-0.00625567
	NJ88-14-16	-0.0552154	-0.0163263
	NJ88-15-04	0.000600314	0.0421231
	NJ88-15-05	0.0140243	0.0758042
	NJ88-15-08	-0.0556321	-0.0137143
	NJ88-17-13	-0.0497704	-0.00835732
	NJ88-17-32	-0.0355746	0.0106326
	OCALA-29	-0.054468	-0.0115155
	OCALA-41	-0.040831	-0.00541217
	V-D-OCALA-43-THY6	-0.0555873	-0.0132056
	NJ88-12-41	-0.0557952	-0.0134732
	NJ88-14-3	-0.044764	-0.0235471
Vaccinium corymbosum	NJOPB-8	0.0558454	-0.0269499
	Elizabeth	0.121322	0.106292
	Bonus	0.128008	0.108379
	Aurora	0.129293	0.104507
	Pioneer	0.125493	0.101548
	Biloxi	0.0701502	0.086364
	Sharpblue	0.0853167	0.100084
	Colibri	0.105979	0.104547
	New Hanover	0.0993572	0.0935068
	Rubel	0.126754	0.106849
	Sunshine Blue	0.0701695	0.0834764
	Misty	0.0889484	0.0930801
	Bluejay	0.12801	0.0932981
	Chandler	0.124347	0.0916164
	Darrow	0.130038	0.1086
	Jersey	0.126796	0.0915557
	Jubilee	0.0923927	0.0909212
	North Country	0.129897	0.0440095
	O'Neal	0.113605	0.0972536
	Patriot	0.133594	0.0559618
	Chanticleer	0.125737	0.104511
	Pink Lemonade	0.072895	0.057711
	Sweetheart	0.0985752	0.0597437
	Herbert	0.127402	0.116499
	G-751	0.104695	0.0734883
	Hannah's Choice	0.0471262	0.0357288
	Bluecrop	0.131502	0.110033
	Duke	0.131619	0.106252
	Legacy	0.0873098	0.103256
	Rancocas	0.131263	0.0669106
	Honey Creek	0.12035	0.0917287
	Blueray	0.127468	0.107231
Vaccinium boreale	NJ88-29-20	0.136591	-0.203152
	NJ88-29-23	0.104614	-0.172956
	NJ88-29-29	0.115257	-0.173044
	NJ88-29-35	0.143795	-0.214632
	NJ88-30-01	0.136529	-0.209882
	NJ88-30-04	0.125953	-0.189878
	NJ88-30-06	0.139132	-0.21552
	NJ88-30-20	0.136994	-0.205419
	NJ88-30-22	0.140324	-0.207109
	NJ88-30-29	0.142224	-0.212105
	NJ89-03-22	0.142193	-0.208973
	NJ89-03-23	0.132737	-0.195956
	NJ89-04-20	0.13534	-0.193352
	NJ89-04-36	0.124903	-0.18
